# Supplementary material for: Exploring biogas potential data of cattle manure and olive cake to gain insight into farm and commercial scale production
Source: Data Brief. 2020 Jul 19;32:106045. doi: 10.1016/j.dib.2020.106045 (PMC7399113; doi:10.1016/j.dib.2020.106045)
Supplement: Supplementary file 1 [file mmc1.xlsx]

## Sheet: Exp._set_up_Olive
	Batch bottles set-up date				2018-07-09
											APHA 2005
												Dry matter (%)	Volatile solids (% of DM)
	Bottle ID	Mass of inoculum, g	Mass of olive cake,g	S:I (based on DM)		Total VS, g	VS	inoculum VS	S:I (based on VS)		Olive cake	90.1	94.5
	A	199.6		0	blank	2.99074		2.99074			Inoculum Ladehammeren	2.97	50.45
	B	200.5		0		3.00422		3.00422
	1A	200.4	2.1	0.3179	0.318457	4.79076	1.78803	3.00272	0.595471		Operating temp	39°C
	1B	199.7	2.1	0.319014		4.78027	1.78803	2.99223	0.597558
	2A	200.1	4.3	0.651913	0.644174	6.65944	3.66121	2.99823	1.22113
	2B	200.2	4.2	0.636434		6.5758	3.57607	2.99973	1.19213
	Bottles with ID A and B contain Ladehammeren inoculum
	Bottles with ID C and D contain Södertörn inoculum

## Sheet: Batch BMP Test_Olive
			Blank		S:I=0.32		S:I=0.64					S:I = 0.32															S:I=0.64
	Date	Day	A	B	1A	1B	2A	2B			Day	1A	1B	Cuml_1A, mL	Cuml_1B, mL	mean	std	Biogas yield, mL/d	Spec.Y._1A, mL/gts	Spec.Y._1B, mL/gts	mean	std	Biogas yield_1A, mL/g substrate	Biogas yield_1B, mL/g substrate	mean	std	2A	2B	Cuml_2A, mL	Cuml_2B, mL	mean	std	Biogas yield, mL/d	Spec.Y._2A, mL/gVS	Spec.Y._2B, mL/gVS	mean	std	Biogas yield_1A, mL/g substrate	Biogas yield_1B, mL/g substrate	mean	std
	2020-07-09	0	0	0	0	0	0	0			0	0	0	0	0	0	0	0	0	0	0	0	0	0	0	0	0	0	0	0	0	0	0	0	0	0	0	0	0	0	0
	2020-07-10	1	40	150	225	255	325	220			1	130	160	130	160	145	21.2132	145	72.7055	89.4837	81.0946	11.864	61.9048	76.1905	69.0476	10.1015	230	125	230	125	177.5	74.2462	177.5	62.8207	34.9546	48.8876	19.7043	53.4884	29.7619	41.6251	16.7771
	2020-07-11	2	15	20	100	120	170	160			2	82.5	102.5	212.5	262.5	237.5	35.3553	118.75	118.846	146.809	132.827	19.7733	101.19	125	113.095	16.8359	152.5	142.5	382.5	267.5	325	81.3173	162.5	104.474	74.8028	89.6382	20.9804	88.9535	63.6905	76.322	17.8636
	2020-07-12	3									4	67.5	87.5	280	350	315	49.4975	78.75	156.597	195.746	176.171	27.6826	133.333	166.667	150	23.5702	157.5	187.5	540	455	497.5	60.1041	124.375	147.492	127.235	137.363	14.3241	125.581	108.333	116.957	12.1962
	2020-07-13	4	15	10	80	100	170	200			6	30	75	310	425	367.5	81.3173	61.25	173.375	237.691	205.533	45.4786	147.619	202.381	175	38.7225	95	95	635	550	592.5	60.1041	98.75	173.44	153.8	163.62	13.8873	147.674	130.952	139.313	11.8243
	2020-07-14	5									7	30	30	340	455	397.5	81.3173	56.7857	190.153	254.469	222.311	45.4786	161.905	216.667	189.286	38.7225	70	70	705	620	662.5	60.1041	94.6429	192.559	173.375	182.967	13.5654	163.953	147.619	155.786	11.5502
	2020-07-15	6	15	15	45	90	110	110			10	35	35	375	490	432.5	81.3173	43.25	209.727	274.044	241.886	45.4786	178.571	233.333	205.952	38.7225	105	115	810	735	772.5	53.033	77.25	221.238	205.533	213.386	11.1052	188.372	175	181.686	9.4555
	2020-07-16	7	0	0	30	30	70	70			11	20	30	395	520	457.5	88.3883	41.5909	220.913	290.822	255.868	49.4332	188.095	247.619	217.857	42.0897	30	40	840	775	807.5	45.9619	73.4091	229.432	216.718	223.075	8.98995	195.349	184.524	189.936	7.65445
	2020-07-17	8									14	35	35	430	555	492.5	88.3883	35.1786	240.488	310.397	275.442	49.4332	204.762	264.286	234.524	42.0897	45	65	885	840	862.5	31.8198	61.6071	241.723	234.895	238.309	4.82836	205.814	200	202.907	4.11109
	2020-07-18	9									17	25	25	455	580	517.5	88.3883	30.4412	254.469	324.379	289.424	49.4332	216.667	276.19	246.429	42.0897	35	35	920	875	897.5	31.8198	52.7941	251.283	244.682	247.982	4.66742	213.953	208.333	211.143	3.97405
	2020-07-19	10	5	5	40	40	110	120			20	25	25	480	605	542.5	88.3883	27.125	268.451	338.36	303.406	49.4332	228.571	288.095	258.333	42.0897	55	55	975	930	952.5	31.8198	47.625	266.305	260.062	263.184	4.4145	226.744	221.429	224.086	3.75871
	2020-07-20	11	0	0	20	30	30	40			22	10	10	490	615	552.5	88.3883	25.1136	274.044	343.953	308.999	49.4332	233.333	292.857	263.095	42.0897	30	30	1005	960	982.5	31.8198	44.6591	274.499	268.451	271.475	4.27655	233.721	228.571	231.146	3.64125
	2020-07-21	12									23	10	10	500	625	562.5	88.3883	24.4565	279.637	349.546	314.591	49.4332	238.095	297.619	267.857	42.0897	20	20	1025	980	1002.5	31.8198	43.587	279.962	274.044	277.003	4.18458	238.372	233.333	235.853	3.56294
	2020-07-22	13									26	10	20	510	645	577.5	95.4594	22.2115	285.229	360.731	322.98	53.3879	242.857	307.143	275	45.4569	10	10	1035	990	1012.5	31.8198	38.9423	282.693	276.84	279.767	4.1386	240.698	235.714	238.206	3.52379
	2020-07-23	14	5	5	40	40	50	70			27	10	10	520	655	587.5	95.4594	21.7593	290.822	366.324	328.573	53.3879	247.619	311.905	279.762	45.4569	15	15	1050	1005	1027.5	31.8198	38.0556	286.79	281.035	283.913	4.06962	244.186	239.286	241.736	3.46506
	2020-07-24	15									29	5	10	525	665	595	98.9949	20.5172	293.618	371.917	332.768	55.3652	250	316.667	283.333	47.1405	10	10	1060	1015	1037.5	31.8198	35.7759	289.521	283.831	286.676	4.02364	246.512	241.667	244.089	3.4259
	2020-07-25	16									31	14	11	539	676	607.5	96.8736	19.5968	301.448	378.069	339.759	54.1788	256.667	321.905	289.286	46.1303	29	29	1089	1044	1066.5	31.8198	34.4032	297.442	291.941	294.692	3.89028	253.256	248.571	250.914	3.31236
	2020-07-26	17	5	5	30	30	40	40			33	10	10	549	686	617.5	96.8736	18.7121	307.041	383.662	345.351	54.1788	261.429	326.667	294.048	46.1303	15	15	1104	1059	1081.5	31.8198	32.7727	301.539	296.135	298.837	3.8213	256.744	252.143	254.444	3.25363
	2020-07-27	18									35	8	3	557	689	623	93.3381	17.8	311.515	385.339	348.427	52.2015	265.238	328.095	296.667	44.4467	23	18	1127	1077	1102	35.3553	31.4857	307.821	301.169	304.495	4.70421	262.093	256.429	259.261	4.00537
	2020-07-28	19									37	0	0	557	689	623	93.3381	16.8378	311.515	385.339	348.427	52.2015	265.238	328.095	296.667	44.4467	5	10	1132	1087	1109.5	31.8198	29.9865	309.187	303.965	306.576	3.69255	263.256	258.81	261.033	3.144
	2020-07-29	20	5	5	30	30	60	60			39	5	5	562	694	628	93.3381	16.1026	314.312	388.136	351.224	52.2015	267.619	330.476	299.048	44.4467	15	10	1147	1097	1122	35.3553	28.7692	313.284	306.761	310.023	4.61224	266.744	261.19	263.967	3.92707
	2020-07-30	21									41	10	10	572	704	638	93.3381	15.561	319.904	393.728	356.816	52.2015	272.381	335.238	303.81	44.4467	10	10	1157	1107	1132	35.3553	27.6098	316.015	309.558	312.787	4.56625	269.07	263.571	266.321	3.88791
	2020-07-31	22	0	0	10	10	30	30			43	10	10	582	714	648	93.3381	15.0698	325.497	399.321	362.409	52.2015	277.143	340	308.571	44.4467	15	15	1172	1122	1147	35.3553	26.6744	320.112	313.752	316.932	4.49728	272.558	267.143	269.85	3.82918
	2020-08-01	23	0	0	10	10	20	20			47	10	5	592	719	655.5	89.8026	13.9468	331.09	402.118	366.604	50.2242	281.905	342.381	312.143	42.7631	10	20	1182	1142	1162	28.2843	24.7234	322.844	319.345	321.094	2.47396	274.884	271.905	273.394	2.10644
	2020-08-02	24									49	10	10	602	729	665.5	89.8026	13.5816	336.683	407.71	372.196	50.2242	286.667	347.143	316.905	42.7631	12	15	1194	1157	1175.5	26.163	23.9898	326.121	323.54	324.83	1.82558	277.674	275.476	276.575	1.55438
	2020-08-03	25									52	8	10	610	739	674.5	91.2168	12.9712	341.157	413.303	377.23	51.0151	290.476	351.905	321.19	43.4366	10	12	1204	1169	1186.5	24.7487	22.8173	328.853	326.895	327.874	1.38413	280	278.333	279.167	1.17851
	2020-08-04	26	10	10	20	30	20	20			54	7	2	617	741	679	87.6812	12.5741	345.072	414.422	379.747	49.0378	293.81	352.857	323.333	41.753	4	5	1208	1174	1191	24.0416	22.0556	329.945	328.293	329.119	1.168	280.93	279.524	280.227	0.994491
	2020-08-05	27	0	0	10	10	15	15			56	7	6	624	747	685.5	86.9741	12.2411	348.987	417.777	383.382	48.6423	297.143	355.714	326.429	41.4163	8	10	1216	1184	1200	22.6274	21.4286	332.13	331.09	331.61	0.735751	282.791	281.905	282.348	0.626451
	2020-08-06	28									59	12	10	636	757	696.5	85.5599	11.8051	355.698	423.37	389.534	47.8514	302.857	360.476	331.667	40.7428	10	13	1226	1197	1211.5	20.5061	20.5339	334.862	334.725	334.793	0.0965673	285.116	285	285.058	0.0822217
	2020-08-07	29	0	0	5	10	10	10			61	5	7	641	764	702.5	86.9741	11.5164	358.494	427.285	392.89	48.6423	305.238	363.81	334.524	41.4163	7	12	1233	1209	1221	16.9706	20.0164	336.774	338.081	337.427	0.924287	286.744	287.857	287.301	0.786979
	2020-08-08	30									63	3	2	644	766	705	86.267	11.1905	360.172	428.403	394.288	48.2468	306.667	364.762	335.714	41.0795	5	5	1238	1214	1226	16.9706	19.4603	338.139	339.479	338.809	0.947279	287.907	289.048	288.477	0.806556
	2020-08-09	31	0	2	15	12	30	30								#DIV/0!	#DIV/0!
	2020-08-10	32														#DIV/0!	#DIV/0!
	2020-08-11	33	0	0	10	10	15	15								#DIV/0!	#DIV/0!
	2020-08-12	34														#DIV/0!	#DIV/0!
	2020-08-13	35	2	2	10	5	25	20								#DIV/0!	#DIV/0!
	2020-08-14	36														#DIV/0!	#DIV/0!
	2020-08-15	37	0	0	0	0	5	10								#DIV/0!	#DIV/0!
	2020-08-16	38														#DIV/0!	#DIV/0!
	2020-08-17	39	0	0	5	5	15	10								#DIV/0!	#DIV/0!
	2020-08-18	40														#DIV/0!	#DIV/0!
	2020-08-19	41	0	0	10	10	10	10								#DIV/0!	#DIV/0!
	2020-08-20	42
	2020-08-21	43	0	0	10	10	15	15
	2020-08-22	44
	2020-08-23	45
	2020-08-24	46
	2020-08-25	47	0	0	10	5	10	20
	2020-08-26	48
	2020-08-27	49	0	0	10	10	12	15
	2020-08-28	50
	2020-08-29	51
	2020-08-30	52	0	0	8	10	10	12
	2020-08-31	53
	2020-09-01	54	0	0	7	2	4	5
	2020-09-02	55
	2020-09-03	56	0	0	7	6	8	10
	2020-09-04	57
	2020-09-05	58
	2020-09-06	59	0	0	12	10	10	13
	2020-09-07	60
	2020-09-08	61	0	0	5	7	7	12
	2020-09-09	62
	2020-09-10	63	0	0	3	2	5	5
	2020-09-11	64
	2020-09-12	65
	Total biogas (ml)		117	229	817	939	1411	1387
	VS input		2.99074	3.00422	1.78803	1.78803	3.66121	3.57607
								13.9372
								99.5179
			39.1208	76.2261	456.926	525.158	385.391	387.856
								25.1959
	g input				2.1	2.1	4.3	4.2

## Sheet: Exp._set_up_CM
	Batch bottles set-up date				2018-07-09
											APHA 2005
												Dry matter (%)	Volatile solids (% of DM)
	Bottle ID	Mass of inoculum, g	Mass of cattle manure,g	S:I (based on DM)		Total VS, g	VS	inoculum VS	S:I (based on VS)		Cattle manure	6	94.5
	A	199.6		0	blank	2.99074		2.99074			Inoculum Ladehammeren	2.97	50.45
	B	200.5		0		3.00422		3.00422
	3A1	200.1	4.48	0.0452299	0.0450897	3.25224	0.254016	2.99823	0.084722		Operating temp	39°C
	3A2	200	4.45	0.0449495		3.24905	0.252315	2.99673	0.0841968
	3B1	200.3	4.41	0.0444787	0.0445514	3.25127	0.250047	3.00123	0.083315
	3B2	200.1	4.42	0.0446242		3.24884	0.250614	2.99823	0.0835874
	4A1	200.2	8.95	0.0903137	0.0902912	3.50719	0.507465	2.99973	0.16917
	4A2	200.3	8.95	0.0902686		3.50869	0.507465	3.00123	0.169086
	4B1	199.8	8.95	0.0904945	0.0905277	3.5012	0.507465	2.99373	0.169509
	4B2	200.1	8.97	0.0905608		3.50683	0.508599	2.99823	0.169633
	Bottles with ID A and B contain Ladehammeren inoculum
	Bottles with ID C and D contain Södertörn inoculum

## Sheet: Batch BMP Test_CM
							gas sample																											Cumulative Biogas production (mL)
			Blank				S:I=0.25				S:I=0.50							S:I = 0.25																						S:I=0.50
	Date	Day	A	B	C	D	3A1	3A2	3B1	3B2	4A1	4A2	4B1	4B2			Day	3A1	3A2	Cuml_3A1, mL	Cuml_3A2, mL	mean	std	Biogas yield, mL/d	Spec.Y._3A1, mL/gVS	Spec.Y._3A2, mL/gVS	mean	std	3B1	3B2	Cuml_3B1, mL	Cuml_3B2, mL	mean	std	Biogas yield, mL/d	Spec.Y._3B1, mL/gVS	Spec.Y._3B2, mL/gVS	mean	std	4A1	4A2	Cuml_4A1, mL	Cuml_4A2, mL	mean	std	Biogas yield, mL/d	Spec.Y._4A1, mL/gVS	Spec.Y._4A2, mL/gVS	mean
	2018-07-09	0	0	0	0	0	0	0	0	0	0	0	0	0			0	0	0	0	0	0	0	0	0	0	0	0	0	0	0	0	0	0	0	0	0	0	0	0	0	0	0	0	0	0	0	0	0
	2018-07-10	1	50	45	120	120	160	175	340	340	240	240	445	420			1	110	130	110	130	120	14.1421	120	79.1722	93.5671	86.3697	10.1788	220	220	220	220	220	0	220	100.007	105.563	102.785	3.92864	190	195	190	195	192.5	3.53553	192.5	67.6711	69.4519	68.5615
	2018-07-11	2	20	20	45	45	90	90	305	310	100	85	300	290			2	70	70	180	200	190	14.1421	95	129.554	143.949	136.752	10.1788	260	265	480	485	482.5	3.53553	241.25	218.197	232.718	225.458	10.268	80	65	270	260	265	7.07107	132.5	96.1642	92.6025	94.3833
	2018-07-12	3	10	12	40	40	65	65	320	330	70	70	190	228			3	55	53	235	253	244	12.7279	81.3333	169.141	182.096	175.618	9.16089	280	290	760	775	767.5	10.6066	255.833	345.479	371.869	358.674	18.6611	60	58	330	318	324	8.48528	108	117.534	113.26	115.397
	2018-07-13	4	3	3	24	21	39	39	251	288	40	44	123	165			4	36	36	271	289	280	12.7279	70	195.051	208.007	201.529	9.16089	227	267	987	1042	1014.5	38.8909	253.625	448.668	499.984	474.326	36.2864	37	41	367	359	363	5.65685	90.75	130.712	127.863	129.287
	2018-07-14	5															6	80	65	351	354	352.5	2.12132	58.75	252.631	254.79	253.711	1.52681	310	320	1297	1362	1329.5	45.9619	221.583	589.587	653.53	621.558	45.2151	50	50	417	409	413	5.65685	68.8333	148.52	145.671	147.096
	2018-07-15	6	0	0	40	40	80	65	350	360	50	50	350	440			9	130	100	481	454	467.5	19.0919	51.9444	346.198	326.765	336.482	13.7413	275	210	1572	1572	1572	0	174.667	714.595	754.295	734.445	28.072	0	10	417	419	418	1.41421	46.4444	148.52	149.233	148.876
	2018-07-16	7															10	80	65	561	519	540	29.6985	54	403.778	373.549	388.663	21.3754	160	135	1732	1707	1719.5	17.6777	171.95	787.328	819.072	803.2	22.4468	10	0	427	419	423	5.65685	42.3	152.082	149.233	150.657
	2018-07-17	8															12	220	160	781	679	730	72.1249	60.8333	562.123	488.708	525.415	51.9117	270	220	2002	1927	1964.5	53.033	163.708	910.063	924.635	917.349	10.3038	10	5	437	424	430.5	9.19239	35.875	155.643	151.013	153.328
	2018-07-18	9	10	10	25	40	140	110	300	250	10	20	490	585			14	185	190	966	869	917.5	68.5894	65.5357	695.276	625.46	660.368	49.367	220	140	2222	2067	2144.5	109.602	153.179	1010.07	991.812	1000.94	12.911	5	0	442	424	433	12.7279	30.9286	157.424	151.013	154.219
	2018-07-19	10	5	5	20	15	85	70	180	150	15	5	240	280			16	143	170	1109	1039	1074	49.4975	67.125	798.2	747.817	773.008	35.6257	115	110	2337	2177	2257	113.137	141.062	1062.35	1044.59	1053.47	12.5538	3	0	445	424	434.5	14.8492	27.1562	158.493	151.013	154.753
	2018-07-20	11															19	220	260	1329	1299	1314	21.2132	69.1579	956.544	934.952	945.748	15.2681	155	190	2492	2367	2429.5	88.3883	127.868	1132.81	1135.76	1134.28	2.08932	105	40	550	464	507	60.8112	26.6842	195.89	165.26	180.575
	2018-07-21	12	10	10	30	30	230	170	300	250	20	15	580	570			22	120	150	1449	1449	1449	0	65.8636	1042.91	1042.91	1042.91	0	55	100	2547	2467	2507	56.5685	113.955	1157.81	1183.74	1170.78	18.3396	50	60	600	524	562	53.7401	25.5455	213.698	186.63	200.164
	2018-07-22	13															24	50	80	1499	1529	1514	21.2132	63.0833	1078.9	1100.49	1089.7	15.2681	25	20	2572	2487	2529.5	60.1041	105.396	1169.17	1193.34	1181.26	17.0896	60	50	660	574	617	60.8112	25.7083	235.068	204.438	219.753
	2018-07-23	14	15	10	20	20	200	200	240	160	20	0	690	480			28	60	70	1559	1599	1579	28.2843	56.3929	1122.09	1150.88	1136.48	20.3575	20	40	2592	2527	2559.5	45.9619	91.4107	1178.26	1212.53	1195.4	24.2326	140	130	800	704	752	67.8823	26.8571	284.931	250.739	267.835
	2018-07-24	15															31	30	20	1589	1619	1604	21.2132	51.7419	1143.68	1165.27	1154.47	15.2681	0	0	2592	2527	2559.5	45.9619	82.5645	1178.26	1212.53	1195.4	24.2326	260	130	1060	834	947	159.806	30.5484	377.533	297.04	337.287
	2018-07-25	16	7	10	15	10	150	180	130	120	10	10	670	520			36	20	30	1609	1649	1629	28.2843	45.25	1158.07	1186.86	1172.47	20.3575	5	10	2597	2537	2567	42.4264	71.3056	1180.54	1217.33	1198.93	26.0183	585	300	1645	1134	1389.5	361.332	38.5972	585.889	403.889	494.889
	2018-07-26	17															43	10	15	1619	1664	1641.5	31.8198	38.1744	1165.27	1197.66	1181.46	22.9022	0	0	2597	2537	2567	42.4264	59.6977	1180.54	1217.33	1198.93	26.0183	635	635	2280	1769	2024.5	361.332	47.0814	812.053	630.053	721.053
	2018-07-27	18															49	0	3	1619	1667	1643	33.9411	33.5306	1165.27	1199.82	1182.54	24.429	0	0	2597	2537	2567	42.4264	52.3878	1180.54	1217.33	1198.93	26.0183	390	563	2670	2332	2501	239.002	51.0408	950.957	830.573	890.765
	2018-07-28	19	10	10	30	30	230	270	185	220	115	50	935	640			57	0	0	1619	1667	1643	33.9411	28.8246	1165.27	1199.82	1182.54	24.429	5	0	2602	2537	2569.5	45.9619	45.0789	1182.81	1217.33	1200.07	24.4112	290	540	2960	2872	2916	62.2254	51.1579	1054.24	1022.9	1038.57
	2018-07-29	20													pH between 6/7		65	0	0	1619	1667	1643	33.9411	25.2769	1165.27	1199.82	1182.54	24.429	-5	-10	2597	2527	2562	49.4975	39.4154	1180.54	1212.53	1196.54	22.6254	45	15	3005	2887	2946	83.4386	45.3231	1070.27	1028.24	1049.26
	2018-07-30	21																			1667	1667	#DIV/0!								2597	2527	2562	49.4975		1180.54	1212.53	1196.54	22.6254
	2018-07-31	22	0	0	25	20	120	150	80	120	50	60	520	300							1667	1667	#DIV/0!								2597	2527	2562	49.4975		1180.54	1212.53	1196.54	22.6254
	2018-08-01	23																			1667	1667	#DIV/0!								2597	2527	2562	49.4975		1180.54	1212.53	1196.54	22.6254
	2018-08-02	24	0	0	15	15	50	80	40	35	60	50	200	150							1667	1667	#DIV/0!								2597	2527	2562	49.4975		1180.54	1212.53	1196.54	22.6254
	2018-08-03	25																			1667	1667	#DIV/0!								2597	2527	2562	49.4975		1180.54	1212.53	1196.54	22.6254
	2018-08-04	26																			1667	1667	#DIV/0!								2597	2527	2562	49.4975		1180.54	1212.53	1196.54	22.6254
	2018-08-05	27																			1667	1667	#DIV/0!								2597	2527	2562	49.4975		1180.54	1212.53	1196.54	22.6254
	2018-08-06	28	10	10	30	30	70	80	50	70	150	140	120	130							1667	1667	#DIV/0!								2597	2527	2562	49.4975		1180.54	1212.53	1196.54	22.6254
	2018-08-07	29																			1667	1667	#DIV/0!								2597	2527	2562	49.4975		1180.54	1212.53	1196.54	22.6254
	2018-08-08	30																			1667	1667	#DIV/0!								2597	2527	2562	49.4975		1180.54	1212.53	1196.54	22.6254
	2018-08-09	31	0	0	20	20	30	20	20	20	260	130	50	100							1667	1667	#DIV/0!								2597	2527	2562	49.4975		1180.54	1212.53	1196.54	22.6254
	2018-08-10	32																			1667	1667	#DIV/0!								2597	2527	2562	49.4975		1180.54	1212.53	1196.54	22.6254
	2018-08-11	33																			1667	1667	#DIV/0!								2597	2527	2562	49.4975		1180.54	1212.53	1196.54	22.6254
	2018-08-12	34																			1667	1667	#DIV/0!								2597	2527	2562	49.4975		1180.54	1212.53	1196.54	22.6254
	2018-08-13	35																			1667	1667	#DIV/0!								2597	2527	2562	49.4975		1180.54	1212.53	1196.54	22.6254
	2018-08-14	36	0	0	20	20	20	30	25	30	585	300	120	150							1667	1667	#DIV/0!								2597	2527	2562	49.4975		1180.54	1212.53	1196.54	22.6254
	2018-08-15	37																			1667	1667	#DIV/0!								2597	2527	2562	49.4975		1180.54	1212.53	1196.54	22.6254
	2018-08-16	38																			1667	1667	#DIV/0!								2597	2527	2562	49.4975		1180.54	1212.53	1196.54	22.6254
	2018-08-17	39																			1667	1667	#DIV/0!								2597	2527	2562	49.4975		1180.54	1212.53	1196.54	22.6254
	2018-08-18	40																			1667	1667	#DIV/0!								2597	2527	2562	49.4975		1180.54	1212.53	1196.54	22.6254
	2018-08-19	41																			1667	1667	#DIV/0!								2597	2527	2562	49.4975		1180.54	1212.53	1196.54	22.6254
	2018-08-20	42
	2018-08-21	43	5	5	30	30	15	20	30	30	640	640	65	50
	2018-08-22	44
	2018-08-23	45
	2018-08-24	46
	2018-08-25	47
	2018-08-26	48
	2018-08-27	49	10	7	30	30	10	10	30	30	400	570	40	50
	2018-08-28	50
	2018-08-29	51
	2018-08-30	52
	2018-08-31	53
	2018-09-01	54
	2018-09-02	55
	2018-09-03	56
	2018-09-04	57	0	0	15	20	0	0	20	20	290	540	30	30
	2018-09-05	58
	2018-09-06	59
	2018-09-07	60
	2018-09-08	61
	2018-09-09	62
	2018-09-10	63
	2018-09-11	64
	2018-09-12	65	15	15	20	40	0	0	30	40	220	200	50	40
	2018-09-13	66
	2018-09-14	67
	2018-09-15	68
	2018-09-16	69	5	10	15	15				15	140	40	20	20
	2018-09-17	70
	2018-09-18	71
	2018-09-19	72	0	0	10	10			5	0	45	15	10	10
	Total biogas (ml)		185	182	639	661	1784	1824	3231	3188	3530	3274	6238	5648
			2.99074	3.00422	6.43968	6.44933	1.38938	1.38938	2.19985	2.08407	2.8077	2.8077	4.16813	4.22602
												13.9372
					95.3731							234.911	447.58	405.247
			61.8577	60.5814	99.2285	102.491	1284.03	1312.82	1468.74	1529.7	1257.26	1166.08	1496.59	1336.48
									92.3143			25.1959
[truncated: 12 more columns]

## Sheet: Biogas_composition
Summary results
Samples	Actual values			Normalized values		Methane improvement, %	Avg. CH4, %	Avg. CO2, %		Biogas measurement method: Methane (CH4) and the carbon dioxide (CO2) content was measured using a GC (SRI 8610C, SRI Instruments, USA), equipped with a thermal conductivity detector and two columns (two meters Molecular sieve 13x and two meters Silica gel), where helium was used as a carrier gas. To start the measurement, first, a calibrated gas of known composition (CO2: 38%, O2: 1%, H2:1% and …
	CH4, %	CO2, %	Air & the rest	CH4, %	CO2, %
CM, S:I = 0.25
BMP_bott 3A1_12/07/2018	In log book			58.5	41.5
BMP_bott 3B1_12/07/2018				57.6	42.4		58.05	41.95
BMP_bott 3A2_18/07/2018				61.1	38.9
BMP_bott 3B2_18/07/2018				62.2	37.8		61.65	38.35
BMP_bott 3A1_25/07/2018				63.2	36.8
BMP_bott 3B1_25/07/2018				63.5	36.5		63.35	36.65
BMP_bott 3A2_06/08/2018				66.1	33.9
BMP_bott 3B2_06/08/2018				66.2	33.8		66.15	33.85
BMP_bott 3A1_09/08/2018				69.2	30.8
BMP_bott 3B1_09/08/2018				67.8	32.2		68.5	31.5
BMP_bott 3A2_21/08/2018				68.2	31.8
BMP_bott 3B2_21/08/2018				68.2	31.8		68.2	31.8
BMP_bott 3A1_27/08/2018				67.1	32.9
BMP_bott 3B1_27/08/2018				68.2	31.8		67.65	32.35
BMP_bott 3A2_04/09/2018				65.3	34.7
BMP_bott 3B2_04/09/2018				66.1	33.9		65.7	34.3
BMP_bott 3A1_12/09/2018				66.1	33.9
BMP_bott 3B1_12/09/2018				65	35		65.55	34.45
CM, S:I = 0.51
BMP_bott 4A1_12/07/2018	In log book			59.1	40.9
BMP_bott 4B1_12/07/2018				58	42		58.55	41.45
BMP_bott 4A2_18/07/2018				60.3	39.7
BMP_bott 4B2_18/07/2018				60.5	39.5		60.4	39.6
BMP_bott 4A1_25/07/2018				63.2	36.8
BMP_bott 4B1_25/07/2018				61.1	38.9		62.15	37.85
BMP_bott 4A2_06/08/2018				64.3	35.7
BMP_bott 4B2_06/08/2018				62.2	37.8		63.25	36.75
BMP_bott 4A1_09/08/2018				66.5	33.5
BMP_bott 4B1_09/08/2018				65.7	34.3		66.1	33.9
BMP_bott 4A2_21/08/2018				68.2	31.8
BMP_bott 4B2_21/08/2018				66.6	33.4		67.4	32.6
BMP_bott 4A1_27/08/2018				69.3	30.7
BMP_bott 4B1_27/08/2018				67.2	32.8		68.25	31.75
BMP_bott 4A2_04/09/2018				65.6	34.4
BMP_bott 4B2_04/09/2018				66.1	33.9		65.85	34.15
BMP_bott 4A1_12/09/2018				62.4	37.6
BMP_bott 4B1_12/09/2018				64.5	35.5		63.45	36.55
Olive cake
BMP_bott 1A_12/07/2018	In log book						60.3	39.7
BMP_bott 2A_12/07/2018							59.8	40.2
BMP_bott 1B_18/07/2018							60.8	39.2
BMP_bott 2B_18/07/2018							61.1	38.9
BMP_bott 1A_25/07/2018							62.5	37.5
BMP_bott 2A_25/07/2018							63.2	36.8
BMP_bott 1B_06/08/2018							63.1	36.9
BMP_bott 2B_06/08/2018							64.8	35.2
BMP_bott 1A_09/08/2018							65.5	34.5
BMP_bott 2A_09/08/2018							65.2	34.8
BMP_bott 1B_21/08/2018							69.2	30.8
BMP_bott 2B_21/08/2018							66.5	33.5
BMP_bott 1A_27/08/2018							68.2	31.8
BMP_bott 2A_27/08/2018							68.1	31.9
BMP_bott 1B_04/09/2018							63.4	36.6
BMP_bott 2B_04/09/2018							66.2	33.8
BMP_bott 1A_12/09/2018							61.4	38.6
BMP_bott 2A_12/09/2018							63.5	36.5
