# Supplementary material for: Exploring biogas potential data of cattle manure and olive cake to gain insight into farm and commercial scale production
Source: Data Brief. 2020 Jul 19;32:106045. doi: 10.1016/j.dib.2020.106045 (PMC7399113; doi:10.1016/j.dib.2020.106045)
Supplement: Supplementary file 2 [file mmc2.xml]

<?xml version="1.0" encoding="utf-8" standalone="no"?>
<data>
  <datasets>
    <author>shiplu.sarker@ntnu.no;engtitu@gmail.com</author>
    <type>1</type>
    <dataset>
      <name>Insight on biogas potential data of cattle manure and olive cake for stimulating investigation on farm and commercial scale production</name>
      <caption />
      <description>The files uploaded here present dataset used for producing graphs and tables appeared in the submitted manuscript to Data in Brief on 23.05.2020.</description>
      <filetype>
        <name />
      </filetype>
      <filesize />
      <source>1</source>
      <sourcename>Reference Data</sourcename>
      <access>
        <type>1</type>
        <name>Data available in data repository</name>
        <reponame>Mendeley Data</reponame>
        <PersistentId>doi: 10.17632/s9xttsg25b.1</PersistentId>
        <deeplinkurl>https://data.mendeley.com/datasets/s9xttsg25b/draft?a=197f6654-af95-46ca-9ca9-361aa1924191</deeplinkurl>
      </access>
    </dataset>
  </datasets>
</data>
